# Supplementary material for: Global analysis of cis-natural antisense transcripts and their heat-responsive nat-siRNAs in Brassica rapa
Source: BMC Plant Biol. 2013 Dec 10;13:208. doi: 10.1186/1471-2229-13-208 (PMC4029752; doi:10.1186/1471-2229-13-208)
Supplement: Additional file 1: Table S1 — Overview of four RNA-seq dataset. [file 1471-2229-13-208-S1.xls]

## Sheet: Sheet1
Table S1 Overview of four RNA-seq datasets
	Raw base	Reads length (bp)	Raw Reads
Bre_Sl	2493907020	90	27710078
Wut_Sl	2306222460	90	25624694
Bre_IM	1819931524	101	18019124
Wut_IM	2720726890	101	26937890
