# Supplementary material for: Global analysis of cis-natural antisense transcripts and their heat-responsive nat-siRNAs in Brassica rapa
Source: BMC Plant Biol. 2013 Dec 10;13:208. doi: 10.1186/1471-2229-13-208 (PMC4029752; doi:10.1186/1471-2229-13-208)
Supplement: Additional file 2: Table S2 — Gene model annotation of miRNA precursors in B. rapa. [file 1471-2229-13-208-S2.xls]

## Sheet: Sheet1
Table S2 Gene model annotation with GFF3 format of miRNA precursors in B.rapa
A04	blat	gene	11297029	11297115	100	-	.	ID=bra-MIR156a-1;Name=bra-MIR156a-1
A04	blat	exon	11297029	11297115	100	-	.	Parent=bra-MIR156a-1
A09	blat	gene	31052687	31052777	100	+	.	ID=bra-MIR156a-2;Name=bra-MIR156a-2
A09	blat	exon	31052687	31052777	100	+	.	Parent=bra-MIR156a-2
A01	blat	gene	3145123	3145222	100	-	.	ID=bra-MIR156b-1;Name=bra-MIR156b-1
A01	blat	exon	3145123	3145222	100	-	.	Parent=bra-MIR156b-1
A03	blat	gene	28108119	28108266	100	+	.	ID=bra-MIR156b-2;Name=bra-MIR156b-2
A03	blat	exon	28108119	28108266	100	+	.	Parent=bra-MIR156b-2
A08	blat	gene	13494080	13494225	100	-	.	ID=bra-MIR156b-3;Name=bra-MIR156b-3
A08	blat	exon	13494080	13494225	100	-	.	Parent=bra-MIR156b-3
A01	blat	gene	2836919	2837007	100	+	.	ID=bra-MIR156c-1;Name=bra-MIR156c-1
A01	blat	exon	2836919	2837007	100	+	.	Parent=bra-MIR156c-1
A03	blat	gene	28483099	28483191	100	-	.	ID=bra-MIR156c-2;Name=bra-MIR156c-2
A03	blat	exon	28483099	28483191	100	-	.	Parent=bra-MIR156c-2
A08	blat	gene	13235358	13235451	100	+	.	ID=bra-MIR156c-3;Name=bra-MIR156c-3
A08	blat	exon	13235358	13235451	100	+	.	Parent=bra-MIR156c-3
A03	blat	gene	1903421	1903550	100	-	.	ID=bra-MIR156d-1;Name=bra-MIR156d-1
A03	blat	exon	1903421	1903550	100	-	.	Parent=bra-MIR156d-1
A10	blat	gene	14800755	14800868	100	+	.	ID=bra-MIR156d-2;Name=bra-MIR156d-2
A10	blat	exon	14800755	14800868	100	+	.	Parent=bra-MIR156d-2
A02	blat	gene	2981958	2982061	100	+	.	ID=bra-MIR156e-1;Name=bra-MIR156e-1
A02	blat	exon	2981958	2982061	100	+	.	Parent=bra-MIR156e-1
A03	blat	gene	2162969	2163091	100	+	.	ID=bra-MIR156e-2;Name=bra-MIR156e-2
A03	blat	exon	2162969	2163091	100	+	.	Parent=bra-MIR156e-2
A06	blat	gene	17869822	17869969	100	+	.	ID=bra-MIR156f-1;Name=bra-MIR156f-1
A06	blat	exon	17869822	17869969	100	+	.	Parent=bra-MIR156f-1
A06	blat	gene	17870455	17870558	100	+	.	ID=bra-MIR156f-2;Name=bra-MIR156f-2
A06	blat	exon	17870455	17870558	100	+	.	Parent=bra-MIR156f-2
A07	blat	gene	903369	903476	100	+	.	ID=bra-MIR156g;Name=bra-MIR156g
A07	blat	exon	903369	903476	100	+	.	Parent=bra-MIR156g
A10	blat	gene	7026217	7026319	100	-	.	ID=bra-MIR156h-1;Name=bra-MIR156h-1
A10	blat	exon	7026217	7026319	100	-	.	Parent=bra-MIR156h-1
A02	blat	gene	7395180	7395286	100	+	.	ID=bra-MIR156h-2;Name=bra-MIR156h-2
A02	blat	exon	7395180	7395286	100	+	.	Parent=bra-MIR156h-2
A02	blat	gene	9905884	9906012	100	+	.	ID=bra-MIR157a;Name=bra-MIR157a
A02	blat	exon	9905884	9906012	100	+	.	Parent=bra-MIR157a
A07	blat	gene	17329440	17329568	100	+	.	ID=bra-MIR157b;Name=bra-MIR157b
A07	blat	exon	17329440	17329568	100	+	.	Parent=bra-MIR157b
A01	blat	gene	22199621	22199806	100	+	.	ID=bra-MIR157c-1;Name=bra-MIR157c-1
A01	blat	exon	22199621	22199806	100	+	.	Parent=bra-MIR157c-1
A03	blat	gene	17929011	17929217	100	-	.	ID=bra-MIR157c-2;Name=bra-MIR157c-2
A03	blat	exon	17929011	17929217	100	-	.	Parent=bra-MIR157c-2
A05	blat	gene	21937335	21937433	100	+	.	ID=bra-MIR158a-1;Name=bra-MIR158a-1
A05	blat	exon	21937335	21937433	100	+	.	Parent=bra-MIR158a-1
A08	blat	gene	3270901	3271003	100	+	.	ID=bra-MIR158a-2;Name=bra-MIR158a-2
A08	blat	exon	3270901	3271003	100	+	.	Parent=bra-MIR158a-2
A02	blat	gene	13176339	13176525	100	-	.	ID=bra-MIR159a-1;Name=bra-MIR159a-1
A02	blat	exon	13176339	13176525	100	-	.	Parent=bra-MIR159a-1
A07	blat	gene	15265568	15265752	100	+	.	ID=bra-MIR159a-2;Name=bra-MIR159a-2
A07	blat	exon	15265568	15265752	100	+	.	Parent=bra-MIR159a-2
A07	blat	gene	19994212	19994416	100	-	.	ID=bra-MIR159a-3;Name=bra-MIR159a-3
A07	blat	exon	19994212	19994416	100	-	.	Parent=bra-MIR159a-3
A05	blat	gene	779964	780176	100	-	.	ID=bra-MIR159c;Name=bra-MIR159c
A05	blat	exon	779964	780176	100	-	.	Parent=bra-MIR159c
A03	blat	gene	9345679	9345804	100	+	.	ID=bra-MIR160a-1;Name=bra-MIR160a-1
A03	blat	exon	9345679	9345804	100	+	.	Parent=bra-MIR160a-1
A05	blat	gene	3222213	3222334	100	-	.	ID=bra-MIR160a-2;Name=bra-MIR160a-2
A05	blat	exon	3222213	3222334	100	-	.	Parent=bra-MIR160a-2
A01	blat	gene	4530444	4530530	100	+	.	ID=bra-MIR160b-1;Name=bra-MIR160b-1
A01	blat	exon	4530444	4530530	100	+	.	Parent=bra-MIR160b-1
A03	blat	gene	22987335	22987428	100	+	.	ID=bra-MIR160b-2;Name=bra-MIR160b-2
A03	blat	exon	22987335	22987428	100	+	.	Parent=bra-MIR160b-2
A08	blat	gene	10339615	10339702	100	+	.	ID=bra-MIR160b-3;Name=bra-MIR160b-3
A08	blat	exon	10339615	10339702	100	+	.	Parent=bra-MIR160b-3
A06	blat	gene	24559527	24559612	100	+	.	ID=bra-MIR160c-1;Name=bra-MIR160c-1
A06	blat	exon	24559527	24559612	100	+	.	Parent=bra-MIR160c-1
A09	blat	gene	16001252	16001394	100	+	.	ID=bra-MIR160c-2;Name=bra-MIR160c-2
A09	blat	exon	16001252	16001394	100	+	.	Parent=bra-MIR160c-2
A05	blat	gene	12394624	12394763	100	-	.	ID=bra-MIR161;Name=bra-MIR161
A05	blat	exon	12394624	12394763	100	-	.	Parent=bra-MIR161
A02	blat	gene	2629777	2629974	100	-	.	ID=bra-MIR162a;Name=bra-MIR162a
A02	blat	exon	2629777	2629974	100	-	.	Parent=bra-MIR162a
A03	blat	gene	21017601	21017713	100	+	.	ID=bra-MIR162b;Name=bra-MIR162b
A03	blat	exon	21017601	21017713	100	+	.	Parent=bra-MIR162b
A01	blat	gene	25346875	25346984	100	-	.	ID=bra-MIR164a-1;Name=bra-MIR164a-1
A01	blat	exon	25346875	25346984	100	-	.	Parent=bra-MIR164a-1
A05	blat	gene	150867	150976	100	-	.	ID=bra-MIR164a-2;Name=bra-MIR164a-2
A05	blat	exon	150867	150976	100	-	.	Parent=bra-MIR164a-2
A02	blat	gene	1457128	1457302	100	-	.	ID=bra-MIR164b;Name=bra-MIR164b
A02	blat	exon	1457128	1457302	100	-	.	Parent=bra-MIR164b
A02	blat	gene	24476908	24477024	100	+	.	ID=bra-MIR164c-1;Name=bra-MIR164c-1
A02	blat	exon	24476908	24477024	100	+	.	Parent=bra-MIR164c-1
A06	blat	gene	18231464	18231588	100	-	.	ID=bra-MIR164c-2;Name=bra-MIR164c-2
A06	blat	exon	18231464	18231588	100	-	.	Parent=bra-MIR164c-2
A09	blat	gene	2022891	2023011	100	-	.	ID=bra-MIR164c-3;Name=bra-MIR164c-3
A09	blat	exon	2022891	2023011	100	-	.	Parent=bra-MIR164c-3
A10	blat	gene	4522460	4522607	100	-	.	ID=bra-MIR165a;Name=bra-MIR165a
A10	blat	exon	4522460	4522607	100	-	.	Parent=bra-MIR165a
A09	blat	gene	688994	689167	100	-	.	ID=bra-MIR165b;Name=bra-MIR165b
A09	blat	exon	688994	689167	100	-	.	Parent=bra-MIR165b
A04	blat	gene	18837663	18837844	100	+	.	ID=bra-MIR166a-1;Name=bra-MIR166a-1
A04	blat	exon	18837663	18837844	100	+	.	Parent=bra-MIR166a-1
A05	blat	gene	567044	567200	100	-	.	ID=bra-MIR166a-2;Name=bra-MIR166a-2
A05	blat	exon	567044	567200	100	-	.	Parent=bra-MIR166a-2
A09	blat	gene	30223899	30224070	100	+	.	ID=bra-MIR166b;Name=bra-MIR166b
A09	blat	exon	30223899	30224070	100	+	.	Parent=bra-MIR166b
A09	blat	gene	36896582	36896622	100	-	.	ID=bra-MIR166c;Name=bra-MIR166c
A09	blat	exon	36896582	36896622	100	-	.	Parent=bra-MIR166c
A04	blat	gene	8640512	8640662	100	-	.	ID=bra-MIR166e-1;Name=bra-MIR166e-1
A04	blat	exon	8640512	8640662	100	-	.	Parent=bra-MIR166e-1
A02	blat	gene	819653	819810	100	-	.	ID=bra-MIR166e-2;Name=bra-MIR166e-2
A02	blat	exon	819653	819810	100	-	.	Parent=bra-MIR166e-2
A01	blat	gene	19982440	19982587	100	-	.	ID=bra-MIR167a-1;Name=bra-MIR167a-1
A01	blat	exon	19982440	19982587	100	-	.	Parent=bra-MIR167a-1
A03	blat	gene	19158179	19158330	100	+	.	ID=bra-MIR167a-2;Name=bra-MIR167a-2
A03	blat	exon	19158179	19158330	100	+	.	Parent=bra-MIR167a-2
A05	blat	gene	15076956	15077094	100	-	.	ID=bra-MIR167a-3;Name=bra-MIR167a-3
A05	blat	exon	15076956	15077094	100	-	.	Parent=bra-MIR167a-3
A09	blat	gene	13760332	13760464	100	+	.	ID=bra-MIR167a-4;Name=bra-MIR167a-4
A09	blat	exon	13760332	13760464	100	+	.	Parent=bra-MIR167a-4
A09	blat	gene	21095658	21095950	100	-	.	ID=bra-MIR167d;Name=bra-MIR167d
A09	blat	exon	21095658	21095950	100	-	.	Parent=bra-MIR167d
A01	blat	gene	5386102	5386238	100	+	.	ID=bra-MIR168a-1;Name=bra-MIR168a-1
A01	blat	exon	5386102	5386238	100	+	.	Parent=bra-MIR168a-1
A03	blat	gene	23663742	23663869	100	+	.	ID=bra-MIR168a-2;Name=bra-MIR168a-2
A03	blat	exon	23663742	23663869	100	+	.	Parent=bra-MIR168a-2
A08	blat	gene	10924548	10924687	100	+	.	ID=bra-MIR168a-3;Name=bra-MIR168a-3
A08	blat	exon	10924548	10924687	100	+	.	Parent=bra-MIR168a-3
A06	blat	gene	25071486	25071636	100	+	.	ID=bra-MIR168b-1;Name=bra-MIR168b-1
A06	blat	exon	25071486	25071636	100	+	.	Parent=bra-MIR168b-1
A09	blat	gene	12975265	12975427	100	+	.	ID=bra-MIR168b-2;Name=bra-MIR168b-2
A09	blat	exon	12975265	12975427	100	+	.	Parent=bra-MIR168b-2
A03	blat	gene	16715841	16715993	100	-	.	ID=bra-MIR169a-1;Name=bra-MIR169a-1
A03	blat	exon	16715841	16715993	100	-	.	Parent=bra-MIR169a-1
A05	blat	gene	20923668	20923808	100	+	.	ID=bra-MIR169a-2;Name=bra-MIR169a-2
A05	blat	exon	20923668	20923808	100	+	.	Parent=bra-MIR169a-2
A03	blat	gene	16715969	16716009	100	-	.	ID=bra-MIR169a-3;Name=bra-MIR169a-3
A03	blat	exon	16715969	16716009	100	-	.	Parent=bra-MIR169a-3
A02	blat	gene	25162412	25162603	100	-	.	ID=bra-MIR169b-1;Name=bra-MIR169b-1
A02	blat	exon	25162412	25162603	100	-	.	Parent=bra-MIR169b-1
A06	blat	gene	17327864	17328052	100	+	.	ID=bra-MIR169b-2;Name=bra-MIR169b-2
A06	blat	exon	17327864	17328052	100	+	.	Parent=bra-MIR169b-2
A09	blat	gene	1578256	1578449	100	+	.	ID=bra-MIR169b-3;Name=bra-MIR169b-3
A09	blat	exon	1578256	1578449	100	+	.	Parent=bra-MIR169b-3
A06	blat	gene	7567521	7567691	100	-	.	ID=bra-MIR169h-1;Name=bra-MIR169h-1
A06	blat	exon	7567521	7567691	100	-	.	Parent=bra-MIR169h-1
A08	blat	gene	18796875	18797050	100	+	.	ID=bra-MIR169h-2;Name=bra-MIR169h-2
A08	blat	exon	18796875	18797050	100	+	.	Parent=bra-MIR169h-2
A09	blat	gene	32589553	32589734	100	+	.	ID=bra-MIR169h-3;Name=bra-MIR169h-3
A09	blat	exon	32589553	32589734	100	+	.	Parent=bra-MIR169h-3
A06	blat	gene	4386169	4386458	100	-	.	ID=bra-MIR169n;Name=bra-MIR169n
A06	blat	exon	4386169	4386458	100	-	.	Parent=bra-MIR169n
A01	blat	gene	26736006	26736236	100	+	.	ID=bra-MIR169i-1;Name=bra-MIR169i-1
A01	blat	exon	26736006	26736236	100	+	.	Parent=bra-MIR169i-1
A02	blat	gene	22304894	22305103	100	+	.	ID=bra-MIR169i-2;Name=bra-MIR169i-2
A02	blat	exon	22304894	22305103	100	+	.	Parent=bra-MIR169i-2
A06	blat	gene	22657872	22658098	100	+	.	ID=bra-MIR169i-3;Name=bra-MIR169i-3
A06	blat	exon	22657872	22658098	100	+	.	Parent=bra-MIR169i-3
A01	blat	gene	26735023	26735259	100	+	.	ID=bra-MIR169j-1;Name=bra-MIR169j-1
A01	blat	exon	26735023	26735259	100	+	.	Parent=bra-MIR169j-1
A02	blat	gene	22304516	22304750	100	+	.	ID=bra-MIR169j-2;Name=bra-MIR169j-2
A02	blat	exon	22304516	22304750	100	+	.	Parent=bra-MIR169j-2
A06	blat	gene	22657495	22657763	100	+	.	ID=bra-MIR169j-3;Name=bra-MIR169j-3
A06	blat	exon	22657495	22657763	100	+	.	Parent=bra-MIR169j-3
A01	blat	gene	12689802	12689913	100	-	.	ID=bra-MIR171a-1;Name=bra-MIR171a-1
A01	blat	exon	12689802	12689913	100	-	.	Parent=bra-MIR171a-1
A03	blat	gene	21906681	21906834	100	+	.	ID=bra-MIR171a-2;Name=bra-MIR171a-2
A03	blat	exon	21906681	21906834	100	+	.	Parent=bra-MIR171a-2
A09	blat	gene	25648409	25648524	100	+	.	ID=bra-MIR171a-3;Name=bra-MIR171a-3
A09	blat	exon	25648409	25648524	100	+	.	Parent=bra-MIR171a-3
A01	blat	gene	22629806	22629886	100	-	.	ID=bra-MIR171c-1;Name=bra-MIR171c-1
A01	blat	exon	22629806	22629886	100	-	.	Parent=bra-MIR171c-1
A06	blat	gene	9746665	9746760	100	-	.	ID=bra-MIR171c-2;Name=bra-MIR171c-2
A06	blat	exon	9746665	9746760	100	-	.	Parent=bra-MIR171c-2
A03	blat	gene	11440423	11440571	100	+	.	ID=bra-MIR172a-1;Name=bra-MIR172a-1
A03	blat	exon	11440423	11440571	100	+	.	Parent=bra-MIR172a-1
A07	blat	gene	10771590	10771723	100	-	.	ID=bra-MIR172a-2;Name=bra-MIR172a-2
A07	blat	exon	10771590	10771723	100	-	.	Parent=bra-MIR172a-2
A02	blat	gene	2012429	2012553	100	-	.	ID=bra-MIR172b-1;Name=bra-MIR172b-1
A02	blat	exon	2012429	2012553	100	-	.	Parent=bra-MIR172b-1
A03	blat	gene	693068	693200	100	-	.	ID=bra-MIR172b-2;Name=bra-MIR172b-2
A03	blat	exon	693068	693200	100	-	.	Parent=bra-MIR172b-2
A10	blat	gene	16831514	16831648	100	+	.	ID=bra-MIR172b-3;Name=bra-MIR172b-3
A10	blat	exon	16831514	16831648	100	+	.	Parent=bra-MIR172b-3
A10	blat	gene	11965656	11965816	100	+	.	ID=bra-MIR172c;Name=bra-MIR172c
A10	blat	exon	11965656	11965816	100	+	.	Parent=bra-MIR172c
A04	blat	gene	2690051	2690172	100	-	.	ID=bra-MIR172d-1;Name=bra-MIR172d-1
A04	blat	exon	2690051	2690172	100	-	.	Parent=bra-MIR172d-1
A09	blat	gene	27712078	27712215	100	+	.	ID=bra-MIR172d-2;Name=bra-MIR172d-2
A09	blat	exon	27712078	27712215	100	+	.	Parent=bra-MIR172d-2
A02	blat	gene	6174064	6174207	100	-	.	ID=bra-MIR172e-1;Name=bra-MIR172e-1
A02	blat	exon	6174064	6174207	100	-	.	Parent=bra-MIR172e-1
A03	blat	gene	4762893	4763004	100	-	.	ID=bra-MIR172e-2;Name=bra-MIR172e-2
A03	blat	exon	4762893	4763004	100	-	.	Parent=bra-MIR172e-2
A10	blat	gene	8871459	8871577	100	+	.	ID=bra-MIR172e-3;Name=bra-MIR172e-3
A10	blat	exon	8871459	8871577	100	+	.	Parent=bra-MIR172e-3
A01	blat	gene	7426332	7426516	100	+	.	ID=bra-MIR319a-1;Name=bra-MIR319a-1
A01	blat	exon	7426332	7426516	100	+	.	Parent=bra-MIR319a-1
A03	blat	gene	25298180	25298423	100	+	.	ID=bra-MIR319a-2;Name=bra-MIR319a-2
A03	blat	exon	25298180	25298423	100	+	.	Parent=bra-MIR319a-2
A08	blat	gene	9567061	9567259	100	-	.	ID=bra-MIR319a-3;Name=bra-MIR319a-3
A08	blat	exon	9567061	9567259	100	-	.	Parent=bra-MIR319a-3
A04	blat	gene	8457994	8458222	100	-	.	ID=bra-MIR319b;Name=bra-MIR319b
A04	blat	exon	8457994	8458222	100	-	.	Parent=bra-MIR319b
A03	blat	gene	9868405	9868589	100	+	.	ID=bra-MIR319c-1;Name=bra-MIR319c-1
A03	blat	exon	9868405	9868589	100	+	.	Parent=bra-MIR319c-1
A04	blat	gene	17360562	17360793	100	+	.	ID=bra-MIR319c-2;Name=bra-MIR319c-2
A04	blat	exon	17360562	17360793	100	+	.	Parent=bra-MIR319c-2
A05	blat	gene	911248	911481	100	+	.	ID=bra-MIR319c-3;Name=bra-MIR319c-3
A05	blat	exon	911248	911481	100	+	.	Parent=bra-MIR319c-3
A03	blat	gene	9087329	9087437	100	+	.	ID=bra-MIR390a-1;Name=bra-MIR390a-1
A03	blat	exon	9087329	9087437	100	+	.	Parent=bra-MIR390a-1
A04	blat	gene	16501175	16501244	100	+	.	ID=bra-MIR390a-2;Name=bra-MIR390a-2
A04	blat	exon	16501175	16501244	100	+	.	Parent=bra-MIR390a-2
A05	blat	gene	3490015	3490116	100	-	.	ID=bra-MIR390a-3;Name=bra-MIR390a-3
A05	blat	exon	3490015	3490116	100	-	.	Parent=bra-MIR390a-3
A10	blat	gene	8401495	8401608	100	+	.	ID=bra-MIR390a-4;Name=bra-MIR390a-4
A10	blat	exon	8401495	8401608	100	+	.	Parent=bra-MIR390a-4
A02	blat	gene	6427606	6427724	100	-	.	ID=bra-MIR390b-1;Name=bra-MIR390b-1
A02	blat	exon	6427606	6427724	100	-	.	Parent=bra-MIR390b-1
A03	blat	gene	4957434	4957578	100	-	.	ID=bra-MIR390b-2;Name=bra-MIR390b-2
A03	blat	exon	4957434	4957578	100	-	.	Parent=bra-MIR390b-2
A03	blat	gene	4507038	4507142	100	-	.	ID=bra-MIR391a-1;Name=bra-MIR391a-1
A03	blat	exon	4507038	4507142	100	-	.	Parent=bra-MIR391a-1
A09	blat	gene	35634195	35634286	100	-	.	ID=bra-MIR391a-2;Name=bra-MIR391a-2
A09	blat	exon	35634195	35634286	100	-	.	Parent=bra-MIR391a-2
A10	blat	gene	9281332	9281423	100	+	.	ID=bra-MIR391a-3;Name=bra-MIR391a-3
A10	blat	exon	9281332	9281423	100	+	.	Parent=bra-MIR391a-3
A04	blat	gene	16955536	16955685	100	+	.	ID=bra-MIR393a;Name=bra-MIR393a
A04	blat	exon	16955536	16955685	100	+	.	Parent=bra-MIR393a
A04	blat	gene	2537900	2538057	100	-	.	ID=bra-MIR393b-1;Name=bra-MIR393b-1
A04	blat	exon	2537900	2538057	100	-	.	Parent=bra-MIR393b-1
A07	blat	gene	11985346	11985509	100	+	.	ID=bra-MIR393b-2;Name=bra-MIR393b-2
A07	blat	exon	11985346	11985509	100	+	.	Parent=bra-MIR393b-2
A09	blat	gene	27854421	27854591	100	+	.	ID=bra-MIR393b-3;Name=bra-MIR393b-3
A09	blat	exon	27854421	27854591	100	+	.	Parent=bra-MIR393b-3
A06	blat	gene	8184880	8185043	100	+	.	ID=bra-MIR394a-1;Name=bra-MIR394a-1
A06	blat	exon	8184880	8185043	100	+	.	Parent=bra-MIR394a-1
A07	blat	gene	9184861	9185021	100	-	.	ID=bra-MIR394a-2;Name=bra-MIR394a-2
A07	blat	exon	9184861	9185021	100	-	.	Parent=bra-MIR394a-2
A02	blat	gene	14006125	14006284	100	+	.	ID=bra-MIR394b-1;Name=bra-MIR394b-1
A02	blat	exon	14006125	14006284	100	+	.	Parent=bra-MIR394b-1
A07	blat	gene	14746944	14747105	100	-	.	ID=bra-MIR394b-2;Name=bra-MIR394b-2
A07	blat	exon	14746944	14747105	100	-	.	Parent=bra-MIR394b-2
A07	blat	gene	20874617	20874799	100	+	.	ID=bra-MIR394b-3;Name=bra-MIR394b-3
A07	blat	exon	20874617	20874799	100	+	.	Parent=bra-MIR394b-3
A07	blat	gene	7666167	7666269	100	-	.	ID=bra-MIR395a-1;Name=bra-MIR395a-1
A07	blat	exon	7666167	7666269	100	-	.	Parent=bra-MIR395a-1
A08	blat	gene	17798781	17798878	100	-	.	ID=bra-MIR395a-2;Name=bra-MIR395a-2
A08	blat	exon	17798781	17798878	100	-	.	Parent=bra-MIR395a-2
A08	blat	gene	17799976	17800090	100	+	.	ID=bra-MIR395b;Name=bra-MIR395b
A08	blat	exon	17799976	17800090	100	+	.	Parent=bra-MIR395b
A02	blat	gene	11553436	11553539	100	-	.	ID=bra-MIR395e-1;Name=bra-MIR395e-1
A02	blat	exon	11553436	11553539	100	-	.	Parent=bra-MIR395e-1
A02	blat	gene	11563546	11563651	100	-	.	ID=bra-MIR395e-2;Name=bra-MIR395e-2
A02	blat	exon	11563546	11563651	100	-	.	Parent=bra-MIR395e-2
A07	blat	gene	18559917	18560033	100	-	.	ID=bra-MIR395e-3;Name=bra-MIR395e-3
A07	blat	exon	18559917	18560033	100	-	.	Parent=bra-MIR395e-3
A07	blat	gene	18554021	18554125	100	-	.	ID=bra-MIR395e-4;Name=bra-MIR395e-4
A07	blat	exon	18554021	18554125	100	-	.	Parent=bra-MIR395e-4
A07	blat	gene	7662785	7662889	100	-	.	ID=bra-MIR395e-5;Name=bra-MIR395e-5
A07	blat	exon	7662785	7662889	100	-	.	Parent=bra-MIR395e-5
A07	blat	gene	18560957	18561048	100	+	.	ID=bra-MIR395f-1;Name=bra-MIR395f-1
A07	blat	exon	18560957	18561048	100	+	.	Parent=bra-MIR395f-1
A07	blat	gene	18555963	18556079	100	+	.	ID=bra-MIR395f-2;Name=bra-MIR395f-2
A07	blat	exon	18555963	18556079	100	+	.	Parent=bra-MIR395f-2
A09	blat	gene	4036176	4036361	100	-	.	ID=bra-MIR396a;Name=bra-MIR396a
A09	blat	exon	4036176	4036361	100	-	.	Parent=bra-MIR396a
A08	blat	gene	8311686	8311846	100	-	.	ID=bra-MIR396b;Name=bra-MIR396b
A08	blat	exon	8311686	8311846	100	-	.	Parent=bra-MIR396b
A10	blat	gene	10579032	10579139	100	+	.	ID=bra-MIR397a;Name=bra-MIR397a
A10	blat	exon	10579032	10579139	100	+	.	Parent=bra-MIR397a
A02	blat	gene	20163065	20163198	100	-	.	ID=bra-MIR398a-1;Name=bra-MIR398a-1
A02	blat	exon	20163065	20163198	100	-	.	Parent=bra-MIR398a-1
A09	blat	gene	14855103	14855221	100	-	.	ID=bra-MIR398a-2;Name=bra-MIR398a-2
A09	blat	exon	14855103	14855221	100	-	.	Parent=bra-MIR398a-2
A03	blat	gene	2736114	2736274	100	+	.	ID=bra-MIR398b-1;Name=bra-MIR398b-1
A03	blat	exon	2736114	2736274	100	+	.	Parent=bra-MIR398b-1
A10	blat	gene	13711010	13711144	100	-	.	ID=bra-MIR398b-2;Name=bra-MIR398b-2
A10	blat	exon	13711010	13711144	100	-	.	Parent=bra-MIR398b-2
A08	blat	gene	16739421	16739570	100	-	.	ID=bra-MIR399a-1;Name=bra-MIR399a-1
A08	blat	exon	16739421	16739570	100	-	.	Parent=bra-MIR399a-1
A09	blat	gene	22742724	22742830	100	-	.	ID=bra-MIR399a-2;Name=bra-MIR399a-2
A09	blat	exon	22742724	22742830	100	-	.	Parent=bra-MIR399a-2
A09	blat	gene	7497950	7498169	100	+	.	ID=bra-MIR399b;Name=bra-MIR399b
A09	blat	exon	7497950	7498169	100	+	.	Parent=bra-MIR399b
A09	blat	gene	2964228	2964373	100	+	.	ID=bra-MIR399c;Name=bra-MIR399c
A09	blat	exon	2964228	2964373	100	+	.	Parent=bra-MIR399c
A04	blat	gene	15098776	15098921	100	+	.	ID=bra-MIR399e;Name=bra-MIR399e
A04	blat	exon	15098776	15098921	100	+	.	Parent=bra-MIR399e
A03	blat	gene	8005405	8005529	100	+	.	ID=bra-MIR399f-1;Name=bra-MIR399f-1
A03	blat	exon	8005405	8005529	100	+	.	Parent=bra-MIR399f-1
A04	blat	gene	15101786	15101913	100	+	.	ID=bra-MIR399f-2;Name=bra-MIR399f-2
A04	blat	exon	15101786	15101913	100	+	.	Parent=bra-MIR399f-2
A09	blat	gene	20013436	20013532	100	-	.	ID=bra-MIR400;Name=bra-MIR400
A09	blat	exon	20013436	20013532	100	-	.	Parent=bra-MIR400
A05	blat	gene	266421	266526	100	-	.	ID=bra-MIR403;Name=bra-MIR403
A05	blat	exon	266421	266526	100	-	.	Parent=bra-MIR403
A05	blat	gene	364804	364908	100	-	.	ID=bra-MIR408a;Name=bra-MIR408a
A05	blat	exon	364804	364908	100	-	.	Parent=bra-MIR408a
A08	blat	gene	19943322	19943511	100	+	.	ID=bra-MIR472;Name=bra-MIR472
A08	blat	exon	19943322	19943511	100	+	.	Parent=bra-MIR472
A09	blat	gene	29434282	29434392	100	-	.	ID=bra-MIR827;Name=bra-MIR827
A09	blat	exon	29434282	29434392	100	-	.	Parent=bra-MIR827
A01	blat	gene	10106165	10106322	100	+	.	ID=bra-MIR828-1;Name=bra-MIR828-1
A01	blat	exon	10106165	10106322	100	+	.	Parent=bra-MIR828-1
A03	blat	gene	26665355	26665499	100	+	.	ID=bra-MIR828-2;Name=bra-MIR828-2
A03	blat	exon	26665355	26665499	100	+	.	Parent=bra-MIR828-2
A08	blat	gene	14295227	14295372	100	-	.	ID=bra-MIR828-3;Name=bra-MIR828-3
A08	blat	exon	14295227	14295372	100	-	.	Parent=bra-MIR828-3
A10	blat	gene	4449847	4450002	100	+	.	ID=bra-MIR838;Name=bra-MIR838
A10	blat	exon	4449847	4450002	100	+	.	Parent=bra-MIR838
A01	blat	gene	11074867	11074972	100	+	.	ID=bra-MIR845a;Name=bra-MIR845a
A01	blat	exon	11074867	11074972	100	+	.	Parent=bra-MIR845a
A02	blat	gene	1603791	1603895	100	+	.	ID=bra-MIR2111b-1;Name=bra-MIR2111b-1
A02	blat	exon	1603791	1603895	100	+	.	Parent=bra-MIR2111b-1
A03	blat	gene	205629	205819	100	+	.	ID=bra-MIR2111b-2;Name=bra-MIR2111b-2
A03	blat	exon	205629	205819	100	+	.	Parent=bra-MIR2111b-2
A10	blat	gene	17452119	17452240	100	-	.	ID=bra-MIR2111b-3;Name=bra-MIR2111b-3
A10	blat	exon	17452119	17452240	100	-	.	Parent=bra-MIR2111b-3
A04	blat	gene	15739560	15739667	100	-	.	ID=bra-MIR5711;Name=bra-MIR5711
A04	blat	exon	15739560	15739667	100	-	.	Parent=bra-MIR5711
A06	blat	gene	20494880	20495074	100	+	.	ID=bra-MIR5654a;Name=bra-MIR5654a
A06	blat	exon	20494880	20495074	100	+	.	Parent=bra-MIR5654a
A06	blat	gene	20494880	20495074	100	+	.	ID=bra-MIR5654b;Name=bra-MIR5654b
A01	blat	exon	6454654	6454795	100	+	.	Parent=bra-MIR5712
A09	blat	gene	34086761	34087206	100	+	.	ID=bra-MIR5713;Name=bra-MIR5713
A09	blat	exon	34086761	34087206	100	+	.	Parent=bra-MIR5713
A06	blat	gene	4276461	4276696	100	-	.	ID=bra-MIR5714;Name=bra-MIR5714
A06	blat	exon	4276461	4276696	100	-	.	Parent=bra-MIR5714
A08	blat	gene	11786052	11786237	100	+	.	ID=bra-MIR5715;Name=bra-MIR5715
A08	blat	exon	11786052	11786237	100	+	.	Parent=bra-MIR5715
A01	blat	gene	26736737	26736942	100	+	.	ID=bra-MIR5716;Name=bra-MIR5716
A01	blat	exon	26736737	26736942	100	+	.	Parent=bra-MIR5716
A06	blat	gene	17546087	17546183	100	+	.	ID=bra-MIR5717;Name=bra-MIR5717
A06	blat	exon	17546087	17546183	100	+	.	Parent=bra-MIR5717
A06	blat	gene	25284861	25285215	100	+	.	ID=bra-MIR1885a;Name=bra-MIR1885a
A06	blat	exon	25284861	25285215	100	+	.	Parent=bra-MIR1885a
A06	blat	gene	25284861	25285215	100	+	.	ID=bra-MIR1885b;Name=bra-MIR1885b
A09	blat	exon	4439239	4439472	100	+	.	Parent=bra-MIR5718
A03	blat	gene	30597326	30597529	100	-	.	ID=bra-MIR5719;Name=bra-MIR5719
A03	blat	exon	30597326	30597529	100	-	.	Parent=bra-MIR5719
A09	blat	gene	639293	639582	100	+	.	ID=bra-MIR5720;Name=bra-MIR5720
A09	blat	exon	639293	639582	100	+	.	Parent=bra-MIR5720
A02	blat	gene	24352444	24352621	100	-	.	ID=bra-MIR5721;Name=bra-MIR5721
A02	blat	exon	24352444	24352621	100	-	.	Parent=bra-MIR5721
A10	blat	gene	11339142	11339357	100	+	.	ID=bra-MIR5722;Name=bra-MIR5722
A10	blat	exon	11339142	11339357	100	+	.	Parent=bra-MIR5722
A03	blat	gene	683631	683805	100	+	.	ID=bra-MIR1140;Name=bra-MIR1140
A03	blat	exon	683631	683805	100	+	.	Parent=bra-MIR1140
A02	blat	gene	22318561	22318723	100	-	.	ID=bra-MIR5723;Name=bra-MIR5723
A02	blat	exon	22318561	22318723	100	-	.	Parent=bra-MIR5723
A08	blat	gene	13778532	13778841	100	+	.	ID=bra-MIR5724;Name=bra-MIR5724
A08	blat	exon	13778532	13778841	100	+	.	Parent=bra-MIR5724
A08	blat	gene	5347376	5347580	100	+	.	ID=bra-MIR5725;Name=bra-MIR5725
A08	blat	exon	5347376	5347580	100	+	.	Parent=bra-MIR5725
A01	blat	gene	19112492	19112664	100	-	.	ID=bra-MIR5726;Name=bra-MIR5726
A01	blat	exon	19112492	19112664	100	-	.	Parent=bra-MIR5726
