# Supplementary material for: Global analysis of cis-natural antisense transcripts and their heat-responsive nat-siRNAs in Brassica rapa
Source: BMC Plant Biol. 2013 Dec 10;13:208. doi: 10.1186/1471-2229-13-208 (PMC4029752; doi:10.1186/1471-2229-13-208)
Supplement: Additional file 3: Table S5 — Cis-NAT Homology between B. rapa and Arabidopsis. [file 1471-2229-13-208-S3.xls]

## Sheet: Sheet1
Table S5 Homologous cis-NAT pairs between B.rapa and Arabidopsis
Cis-NATs of B.rapa		Cis-NATs of Arabidopsis
Gene ID 1	Gene ID 2	Gene ID 1	Gene ID 2
Bra013258	Bra013259	AT4G17830	AT4G17840
Bra012637	Bra012636	AT4G17830	AT4G17840
Bra013375	Bra013376	AT4G19140	AT4G19150
Bra013740	Bra013741	AT4G23885	AT4G23890
Bra013797	Bra013798	AT4G24380	AT4G24390
Bra026490	Bra026489	AT5G23575	AT5G23580
Bra009696	Bra009697	AT5G23575	AT5G23580
Bra026384	Bra026383	AT4G27030	AT4G27040
Bra019077	Bra019076	AT4G27030	AT4G27040
Bra026267	Bra026266	AT4G28310	AT4G28320
Bra028512	Bra028513	AT5G41880	AT5G41890
Bra028643	Bra028642	AT5G09230	AT5G09240
Bra023407	Bra023408	AT5G13390	AT5G13400
Bra023418	Bra023419	AT5G13510	AT5G13520
Bra020042	Bra020043	AT5G19500	AT5G19510
Bra020106	Bra020107	AT5G20500	AT5G20510
Bra022000	Bra022001	AT5G45930	AT5G45940
Bra020674	Bra020673	AT5G48870	AT5G48880
Bra005709	Bra005710	AT5G02120	AT5G02130
Bra006244	Bra006245	AT5G14230	AT5G14240
Bra006588	Bra006589	AT5G20970	AT5G20980
Bra000031	Bra000032	AT2G37970	AT2G37975
Bra000293	Bra000294	AT2G43160	AT2G43180
Bra001124	Bra001125	AT3G04810	AT3G04820
Bra001462	Bra001463	AT3G12640	AT3G12650
Bra001581	Bra001582	AT3G15060	AT3G15070
Bra001715	Bra001716	AT3G18680	AT3G18690
Bra012824	Bra012825	AT3G52030	AT3G52040
Bra012645	Bra012644	AT4G17730	AT4G17740
Bra017718	Bra017719	AT4G35520	AT4G35530
Bra021743	Bra021744	AT2G31790	AT2G31800
Bra004624	Bra004625	AT2G41490	AT2G41500
Bra004784	Bra004785	AT2G43790	AT2G43795
Bra026040	Bra026039	AT1G16560	AT1G16570
Bra026001	Bra026000	AT1G17130	AT1G17140
Bra025944	Bra025943	AT1G17840	AT1G17850
Bra025926	Bra025925	AT1G18180	AT1G18190
Bra017949	Bra017950	AT1G21760	AT1G21770
Bra024253	Bra024254	AT5G63960	AT5G63970
Bra009668	Bra009669	AT5G23290	AT5G23300
Bra009814	Bra009815	AT5G25080	AT5G25090
Bra037525	Bra037524	AT5G47860	AT5G47870
Bra012017	Bra012016	AT2G27460	AT2G27470
Bra003170	Bra003171	AT3G54110	AT3G54120
Bra003588	Bra003589	AT1G80840	AT1G80850
Bra004172	Bra004173	AT1G66510	AT1G66520
Bra004376	Bra004377	AT1G69370	AT1G69380
Bra016138	Bra016137	AT1G71430	AT1G71440
Bra015884	Bra015883	AT1G74900	AT1G74910
Bra015843	Bra015842	AT1G75440	AT1G75450
Bra011007	Bra011008	AT1G26090	AT1G26100
Bra035865	Bra035864	AT5G63050	AT5G63060
Bra036811	Bra036810	AT3G51390	AT3G51400
Bra006911	Bra006912	AT3G52210	AT3G52220
Bra006952	Bra006953	AT3G52850	AT3G52860
Bra007129	Bra007130	AT3G55030	AT3G55040
Bra007497	Bra007498	AT3G59970	AT3G59980
Bra007659	Bra007660	AT3G62080	AT3G62090
Bra033281	Bra033280	AT1G01160	AT1G01170
Bra033236	Bra033235	AT1G01750	AT1G01760
Bra002999	Bra002998	AT5G54270	AT5G54280
Bra002925	Bra002924	AT5G55200	AT5G55210
Bra002846	Bra002845	AT5G56120	AT5G56130
Bra002661	Bra002660	AT5G58320	AT5G58330
Bra040161	Bra040162	AT4G17520	AT4G17530
Bra012659	Bra012658	AT4G17520	AT4G17530
Bra013440	Bra013441	AT4G20030	AT4G20040
Bra013510	Bra013511	AT4G21180	AT4G21190
Bra013578	Bra013579	AT4G21980	AT4G21990
Bra019407	Bra019406	AT4G21980	AT4G21990
Bra026343	Bra026342	AT4G27500	AT4G27510
Bra021420	Bra021419	AT3G02690	AT3G02700
Bra028865	Bra028864	AT5G02760	AT5G02770
Bra008392	Bra008393	AT1G79040	AT1G79050
Bra005872	Bra005873	AT5G05987	AT5G05990
Bra000092	Bra000093	AT2G38780	AT2G38790
Bra000301	Bra000302	AT2G43340	AT2G43350
Bra024039	Bra024038	AT4G30845	AT4G30850
Bra017838	Bra017839	AT4G37608	AT4G37610
Bra017843	Bra017844	AT4G37660	AT4G37670
Bra025507	Bra025506	AT5G41320	AT5G41330
Bra030270	Bra030269	AT2G21940	AT2G21950
Bra032166	Bra032165	AT2G23460	AT2G23470
Bra021908	Bra021909	AT2G34410	AT2G34420
Bra004638	Bra004639	AT2G41670	AT2G41680
Bra039117	Bra039116	AT3G01460	AT3G01470
Bra018636	Bra018635	AT1G08310	AT1G08315
Bra018633	Bra018632	AT1G08340	AT1G08350
Bra018570	Bra018569	AT1G09270	AT1G09280
Bra026168	Bra026167	AT1G15030	AT1G15040
Bra026019	Bra026018	AT1G16880	AT1G16890
Bra025759	Bra025760	AT1G19710	AT1G19715
Bra038662	Bra038663	AT5G63780	AT5G63790
Bra024244	Bra024245	AT5G63880	AT5G63890
Bra009793	Bra009794	AT5G24800	AT5G24810
Bra009841	Bra009842	AT5G25460	AT5G25470
Bra015015	Bra015014	AT3G24020	AT3G24030
Bra012067	Bra012066	AT5G66280	AT5G66290
Bra003256	Bra003257	AT3G56940	AT3G56950
Bra003321	Bra003322	AT3G58130	AT3G58140
Bra016018	Bra016017	AT1G73100	AT1G73110
Bra015754	Bra015753	AT1G76390	AT1G76400
Bra015742	Bra015741	AT1G76450	AT1G76460
Bra015637	Bra015636	AT1G78050	AT1G78060
Bra035112	Bra035113	AT1G79380	AT1G79390
Bra035133	Bra035134	AT1G79660	AT1G79670
Bra035138	Bra035139	AT1G79710	AT1G79720
Bra013962	Bra013961	AT5G17630	AT5G17640
Bra007494	Bra007495	AT3G59940	AT3G59950
Bra007685	Bra007686	AT3G62580	AT3G62590
Bra009093	Bra009094	AT5G05190	AT5G05200
Bra009108	Bra009109	AT5G05365	AT5G05370
Bra009369	Bra009370	AT5G08780	AT5G08790
Bra013285	Bra013286	AT4G18120	AT4G18130
Bra013731	Bra013732	AT4G23800	AT4G23810
Bra023434	Bra023435	AT5G13770	AT5G13780
Bra023676	Bra023677	AT5G18470	AT5G18475
Bra023712	Bra023713	AT5G19210	AT5G19220
Bra008347	Bra008348	AT1G78130	AT1G78140
Bra022147	Bra022148	AT5G47640	AT5G47650
Bra005715	Bra005716	AT5G02280	AT5G02290
Bra005924	Bra005925	AT5G07110	AT5G07120
Bra005929	Bra005930	AT5G07240	AT5G07250
Bra006254	Bra006255	AT5G14430	AT5G14440
Bra006264	Bra006265	AT5G14710	AT5G14720
Bra006321	Bra006322	AT5G15790	AT5G15800
Bra006586	Bra006587	AT5G20935	AT5G20940
Bra022946	Bra022947	AT2G33620	AT2G33630
Bra001443	Bra001444	AT3G12250	AT3G12260
Bra012723	Bra012722	AT4G16400	AT4G16410
Bra040432	Bra040433	AT3G63130	AT3G63140
Bra004852	Bra004853	AT2G44640	AT2G44650
Bra039182	Bra039181	AT3G02560	AT3G02570
Bra018800	Bra018799	AT1G49720	AT1G49730
Bra019658	Bra019657	AT1G14350	AT1G14360
Bra026133	Bra026132	AT1G15410	AT1G15415
Bra026087	Bra026086	AT1G15980	AT1G15990
Bra024389	Bra024390	AT5G65480	AT5G65490
Bra009886	Bra009887	AT5G26200	AT5G26210
Bra010124	Bra010125	AT5G62810	AT5G62820
Bra037464	Bra037463	AT5G48730	AT5G48740
Bra003530	Bra003531	AT1G79780	AT1G79790
Bra003591	Bra003592	AT1G80910	AT1G80920
Bra015863	Bra015862	AT1G75170	AT1G75180
Bra010571	Bra010572	AT4G36720	AT4G36730
Bra037783	Bra037784	AT5G64600	AT5G64610
Bra024689	Bra024688	AT1G26750	AT1G26760
Bra006900	Bra006901	AT3G52120	AT3G52130
Bra007194	Bra007195	AT3G55830	AT3G55840
Bra007209	Bra007210	AT3G56030	AT3G56040
Bra007267	Bra007268	AT3G56740	AT3G56750
Bra007281	Bra007282	AT3G56900	AT3G56910
Bra007705	Bra007706	AT3G62830	AT3G62840
Bra032658	Bra032659	AT1G01950	AT1G01960
Bra003065	Bra003064	AT5G53330	AT5G53340
Bra002745	Bra002744	AT5G57240	AT5G57250
Bra002675	Bra002674	AT5G58060	AT5G58070
Bra011750	Bra011749	AT4G37270	AT4G37260
Bra011414	Bra011413	AT4G33110	AT4G33100
Bra011059	Bra011058	AT4G28770	AT4G28760
Bra026247	Bra026246	AT4G17360	AT4G17350
Bra026242	Bra026241	AT4G17280	AT4G17270
Bra038459	Bra038458	AT4G16440	AT4G16430
Bra034054	Bra034053	AT3G09090	AT3G09085
Bra020266	Bra020267	AT5G60050	AT5G60040
Bra020376	Bra020377	AT5G58310	AT5G58300
Bra020445	Bra020446	AT5G57380	AT5G57370
Bra022693	Bra022692	AT5G54090	AT5G54080
Bra026671	Bra026672	AT2G01350	AT2G01340
Bra029139	Bra029140	AT5G52110	AT5G52100
Bra022747	Bra022748	AT5G51020	AT5G51010
Bra000915	Bra000916	AT4G01800	AT4G01790
Bra040686	Bra040685	AT3G53100	AT3G53090
Bra033419	Bra033420	AT3G52600	AT3G52590
Bra033437	Bra033438	AT3G52390	AT3G52380
Bra004496	Bra004497	AT2G46915	AT2G46910
Bra004554	Bra004555	AT2G46230	AT2G46225
Bra018436	Bra018437	AT1G10500	AT1G10490
Bra030380	Bra030381	AT1G52510	AT1G52500
Bra030487	Bra030488	AT1G50490	AT1G50480
Bra032268	Bra032267	AT1G48850	AT1G48840
Bra031336	Bra031335	AT3G22210	AT3G22200
Bra022230	Bra022229	AT3G17675	AT3G17670
Bra027180	Bra027181	AT3G16250	AT3G16240
Bra021172	Bra021171	AT3G16250	AT3G16240
Bra027247	Bra027248	AT3G15390	AT3G15380
Bra034766	Bra034767	AT3G12260	AT3G12250
Bra038706	Bra038705	AT3G12260	AT3G12250
Bra034829	Bra034830	AT3G11570	AT3G11560
Bra029758	Bra029757	AT3G09310	AT3G09300
Bra029692	Bra029691	AT3G08000	AT3G07990
Bra018877	Bra018876	AT1G50910	AT1G50900
Bra019826	Bra019825	AT1G13340	AT1G13330
Bra019770	Bra019769	AT1G12480	AT1G12470
Bra018216	Bra018217	AT3G46230	AT3G46220
Bra024469	Bra024470	AT2G18400	AT2G18390
Bra039612	Bra039613	AT2G18400	AT2G18390
Bra025174	Bra025173	AT3G25920	AT3G25910
Bra039905	Bra039904	AT2G17975	AT2G17972
Bra015145	Bra015144	AT2G04280	AT2G04270
Bra003705	Bra003706	AT1G76860	AT1G76850
Bra003888	Bra003889	AT1G72190	AT1G72180
Bra004027	Bra004028	AT1G68590	AT1G68585
Bra030899	Bra030900	AT1G54160	AT1G54150
Bra037968	Bra037967	AT1G54160	AT1G54150
Bra014092	Bra014091	AT1G47750	AT1G47740
Bra036739	Bra036738	AT1G34000	AT1G33990
Bra028025	Bra028024	AT1G34000	AT1G33990
Bra010725	Bra010726	AT4G38800	AT4G38790
Bra010835	Bra010836	AT1G29330	AT1G29320
Bra016626	Bra016627	AT1G16890	AT1G16880
Bra036248	Bra036249	AT4G02710	AT4G02700
Bra036629	Bra036630	AT5G27460	AT5G27450
Bra027685	Bra027684	AT1G64190	AT1G64185
Bra038369	Bra038368	AT4G09760	AT4G09750
Bra032875	Bra032874	AT1G28110	AT1G28100
Bra032835	Bra032834	AT1G27600	AT1G27595
Bra017470	Bra017471	AT5G47680	AT5G47670
Bra032338	Bra032337	AT1G29810	AT1G29800
Bra024632	Bra024631	AT1G24040	AT1G24030
Bra007806	Bra007807	AT2G25280	AT2G25270
Bra031055	Bra031054	AT1G18890	AT1G18880
Bra032528	Bra032529	AT1G04140	AT1G04130
Bra015511	Bra015510	AT1G06570	AT1G06560
Bra002307	Bra002306	AT5G20510	AT5G20500
Bra002277	Bra002276	AT5G19950	AT5G19940
Bra008654	Bra008655	AT5G16040	AT5G16030
Bra008756	Bra008757	AT5G14460	AT5G14450
Bra009563	Bra009564	AT5G02830	AT5G02820
Bra009573	Bra009574	AT5G02720	AT5G02710
Bra038498	Bra038497	AT4G16680	AT4G16670
Bra021388	Bra021387	AT2G47180	AT2G47170
Bra038725	Bra038724	AT3G12490	AT3G12480
Bra022683	Bra022682	AT5G53930	AT5G53920
Bra022560	Bra022559	AT5G51690	AT5G51680
Bra005674	Bra005675	AT5G01630	AT5G01620
Bra029184	Bra029185	AT5G51140	AT5G51130
Bra001746	Bra001747	AT3G19490	AT3G19480
Bra032675	Bra032674	AT4G12840	AT4G12830
Bra018287	Bra018288	AT2G30960	AT2G30950
Bra022375	Bra022374	AT3G18970	AT3G18960
Bra029825	Bra029824	AT3G10230	AT3G10220
Bra029663	Bra029662	AT3G07600	AT3G07590
Bra029624	Bra029623	AT3G07130	AT3G07120
Bra039013	Bra039012	AT2G19720	AT2G19710
Bra012347	Bra012346	AT1G22850	AT1G22840
Bra010324	Bra010325	AT4G29520	AT4G29510
Bra011119	Bra011118	AT4G29520	AT4G29510
Bra036253	Bra036254	AT4G02620	AT4G02610
Bra031148	Bra031147	AT2G20900	AT2G20890
Bra026686	Bra026687	AT1G17140	AT1G17130
Bra026745	Bra026746	AT1G15820	AT1G15810
Bra026853	Bra026854	AT1G14160	AT1G14150
Bra015399	Bra015398	AT1G05205	AT1G05200
Bra008891	Bra008892	AT5G12390	AT5G12380
Bra009568	Bra009569	AT5G02770	AT5G02760
Bra009595	Bra009596	AT5G02380	AT5G02370
Bra011645	Bra011644	AT4G35860	AT4G35850
Bra011567	Bra011566	AT4G34860	AT4G34850
Bra011270	Bra011269	AT4G31420	AT4G31410
Bra011140	Bra011139	AT4G29840	AT4G29830
Bra038897	Bra038896	AT3G51400	AT3G51390
Bra021111	Bra021110	AT3G15460	AT3G15450
Bra034190	Bra034189	AT4G03150	AT4G03140
Bra040360	Bra040359	AT3G07090	AT3G07080
Bra035587	Bra035586	AT5G55710	AT5G55700
Bra022708	Bra022707	AT5G54280	AT5G54270
Bra026544	Bra026545	AT2G03690	AT2G03680
Bra025125	Bra025124	AT2G03690	AT2G03680
Bra006835	Bra006836	AT5G57040	AT5G57035
Bra032701	Bra032700	AT4G13370	AT4G13360
Bra004523	Bra004524	AT2G46610	AT2G46600
Bra004528	Bra004529	AT2G46540	AT2G46535
Bra005036	Bra005037	AT2G39480	AT2G39470
Bra005466	Bra005467	AT2G33847	AT2G33845
Bra035743	Bra035744	AT3G20800	AT3G20790
Bra022345	Bra022344	AT3G18690	AT3G18680
Bra027235	Bra027236	AT3G15520	AT3G15518
Bra027265	Bra027266	AT3G15270	AT3G15260
Bra027272	Bra027273	AT3G15200	AT3G15190
Bra027411	Bra027412	AT3G13620	AT3G13610
Bra029816	Bra029815	AT3G10070	AT3G10060
Bra029659	Bra029658	AT3G07568	AT3G07565
Bra019001	Bra019000	AT1G52920	AT1G52910
Bra018907	Bra018906	AT1G51400	AT1G51390
Bra030035	Bra030034	AT1G27310	AT1G27300
Bra004270	Bra004271	AT1G67950	AT1G67940
Bra014292	Bra014291	AT1G51600	AT1G51590
Bra016548	Bra016549	AT1G18640	AT1G18630
Bra016652	Bra016653	AT1G15700	AT1G15690
Bra016754	Bra016755	AT1G12820	AT1G12810
Bra016815	Bra016816	AT1G11755	AT1G11750
Bra037337	Bra037336	AT4G00370	AT4G00360
Bra038533	Bra038534	AT2G22310	AT2G22300
Bra027163	Bra027164	AT1G60230	AT1G60220
Bra017468	Bra017469	AT5G47730	AT5G47720
Bra002349	Bra002348	AT5G20980	AT5G20970
Bra002327	Bra002326	AT5G20730	AT5G20720
Bra002314	Bra002313	AT5G20600	AT5G20590
Bra002134	Bra002133	AT5G18110	AT5G18100
Bra008588	Bra008589	AT5G16850	AT5G16840
Bra008770	Bra008771	AT5G14240	AT5G14230
Bra008823	Bra008824	AT5G13520	AT5G13510
