# Supplementary material for: Global analysis of cis-natural antisense transcripts and their heat-responsive nat-siRNAs in Brassica rapa
Source: BMC Plant Biol. 2013 Dec 10;13:208. doi: 10.1186/1471-2229-13-208 (PMC4029752; doi:10.1186/1471-2229-13-208)
Supplement: Additional file 4: Table S3 — Cis-NAT pairs that nat-siRNAs are mapped to in Bre. [file 1471-2229-13-208-S4.xls]

## Sheet: Sheet1
Table S3 cis-NAT pairs that nat-siRNAs mapped to overlapping region in Bre
Cis-NATs		Unique Reads	Total Reads	Forward Strand	Reverse Strand	FR/RR	P-value
Bra013313	Bra013314	9	18	0	18	0	2e-06
Bra036911	Bra036910	3	6	0	6	0	0.007813
Bra021111	Bra021110	8	16	0	16	0	8e-06
Bra020042	Bra020043	3	6	0	6	0	0.007813
Bra034003	Bra034002	3	6	0	6	0	0.007813
Bra026671	Bra026672	2	6	0	6	0	0.007813
Bra000155	Bra000156	3	6	0	6	0	0.007813
Bra033461	Bra033462	3	6	0	6	0	0.007813
Bra018630	Bra018629	7	16	0	16	0	8e-06
Bra025069	Bra025070	3	6	0	6	0	0.007813
Bra003591	Bra003592	14	35	0	35	0	0
Bra015816	Bra015815	6	12	0	12	0	0.000122
Bra037337	Bra037336	5	10	0	10	0	0.000488
Bra015559	Bra015558	5	10	0	10	0	0.000488
Bra026084	Bra026083	3	6	0	6	0	0.007813
Bra023270	Bra023269	4	8	0	8	0	0.001953
Bra007194	Bra007195	2	6	0	6	0	0.007813
Bra007219	Bra007220	5	10	0	10	0	0.000488
Bra033281	Bra033280	3	8	0	8	0	0.001953
Bra027041	Bra027042	41	89	10	79	0.126582	0
Bra025748	Bra025749	6	12	2	10	0.2	0.008057
Bra013910	Bra013911	6	12	2	10	0.2	0.008057
Bra027180	Bra027181	4	8	2	6	0.333333	0.054688
Bra012788	Bra012787	15	48	14	34	0.411765	0.000857
Bra019654	Bra019653	3	6	2	4	0.5	0.117188
Bra017949	Bra017950	3	6	2	4	0.5	0.117188
Bra016090	Bra016089	3	6	2	4	0.5	0.117188
Bra013908	Bra013909	3	6	2	4	0.5	0.117188
Bra037903	Bra037904	3	6	2	4	0.5	0.117188
Bra003679	Bra003680	39	139	78	61	1.27869	0.012002
Bra034729	Bra034730	13	28	16	12	1.33333	0.056665
Bra038459	Bra038458	5	12	8	4	2	0.060425
Bra022870	Bra022871	3	6	4	2	2	0.117188
Bra019090	Bra019089	3	6	4	2	2	0.117188
Bra015915	Bra015914	3	6	4	2	2	0.117188
Bra013750	Bra013751	4	8	6	2	3	0.054688
Bra002604	Bra002603	4	8	6	2	3	0.054688
Bra005425	Bra005426	45	100	76	24	3.16667	0
Bra017689	Bra017690	5	10	8	2	4	0.021973
Bra029981	Bra029982	11	26	22	4	5.5	0.000111
Bra016754	Bra016755	67	521	465	56	8.30357	0
Bra019089	Bra019088	6	23	21	2	10.5	1.5e-05
Bra020393	Bra020394	16	34	32	2	16	0
Bra018607	Bra018606	21	88	86	2	43	0
Bra013457	Bra013458	19	40	40	0	INF	0
Bra027196	Bra027197	4	8	8	0	INF	0.001953
Bra018144	Bra018145	34	70	70	0	INF	0
Bra004027	Bra004028	3	6	6	0	INF	0.007813
Bra027685	Bra027684	8	16	16	0	INF	8e-06
Bra002177	Bra002176	3	6	6	0	INF	0.007813
Bra009039	Bra009040	7	16	16	0	INF	8e-06
Bra029902	Bra029903	3	6	6	0	INF	0.007813
Bra018030	Bra018031	2	6	6	0	INF	0.007813
Bra018216	Bra018217	9	20	20	0	INF	0
Bra015511	Bra015510	9	18	18	0	INF	2e-06
Bra015348	Bra015347	4	8	8	0	INF	0.001953
Bra009620	Bra009621	5	10	10	0	INF	0.000488
