# Supplementary material for: Global analysis of cis-natural antisense transcripts and their heat-responsive nat-siRNAs in Brassica rapa
Source: BMC Plant Biol. 2013 Dec 10;13:208. doi: 10.1186/1471-2229-13-208 (PMC4029752; doi:10.1186/1471-2229-13-208)
Supplement: Additional file 5: Table S4 — Cis-NAT pairs that nat-siRNAs are mapped to in Wut. [file 1471-2229-13-208-S5.xls]

## Sheet: Sheet1
Table S4 cis-NAT pairs that nat-siRNAs mapped to overlapping region in Wut
cis-NAT Pairs		Unique Reads	Total Reads	Forward Strand	Reverse Strand	FR/RR	P-value
Bra011750	Bra011749	26	29	6	23	0.26087	0.000442
Bra011398	Bra011397	38	41	37	4	9.25	0
Bra011345	Bra011344	50	52	40	12	3.33333	2.3e-05
Bra011059	Bra011058	8	9	5	4	1.25	0.123047
Bra011057	Bra011056	51	68	68	0	INF	0
Bra040161	Bra040162	16	16	14	2	7	0.000916
Bra013578	Bra013579	63	67	3	64	0.046875	0
Bra013740	Bra013741	21	23	1	22	0.0454545	1e-06
Bra038459	Bra038458	8	9	3	6	0.5	0.082031
Bra036911	Bra036910	29	35	12	23	0.521739	0.012143
Bra029930	Bra029931	31	32	15	17	0.882353	0.065859
Bra029981	Bra029982	31	84	81	3	27	0
Bra035416	Bra035415	17	18	9	9	1	0.092735
Bra021172	Bra021171	55	63	33	30	1.1	0.046663
Bra034148	Bra034147	36	40	28	12	2.33333	0.002541
Bra028876	Bra028875	93	107	6	101	0.0594059	0
Bra023553	Bra023554	28	31	31	0	INF	0
Bra020042	Bra020043	30	34	25	9	2.77778	0.001527
Bra020154	Bra020155	37	38	6	32	0.1875	5e-06
Bra022598	Bra022597	10	11	4	7	0.571429	0.080566
Bra022535	Bra022534	42	50	50	0	INF	0
Bra008392	Bra008393	12	13	6	7	0.857143	0.104736
Bra005709	Bra005710	12	15	11	4	2.75	0.020828
Bra005963	Bra005964	17	18	7	11	0.636364	0.060699
Bra006078	Bra006079	11	11	10	1	10	0.002686
Bra006245	Bra006246	20	24	21	3	7	6e-05
Bra000460	Bra000461	25	27	12	15	0.8	0.06476
Bra001033	Bra001034	19	20	6	14	0.428571	0.018482
Bra001296	Bra001297	17	19	6	13	0.461538	0.025875
Bra012986	Bra012985	8	8	7	1	7	0.015625
Bra012677	Bra012676	60	63	9	54	0.166667	0
Bra012541	Bra012540	11	13	5	8	0.625	0.078552
Bra019407	Bra019406	24	27	1	26	0.0384615	0
Bra017889	Bra017890	120	301	291	10	29.1	0
Bra040444	Bra040445	17	20	1	19	0.0526316	1e-05
Bra014756	Bra014757	11	12	10	2	5	0.008057
Bra014834	Bra014835	9	9	6	3	2	0.082031
Bra033437	Bra033438	18	19	0	19	0	1e-06
Bra030277	Bra030276	16	17	9	8	1.125	0.092735
Bra021743	Bra021744	9	10	5	5	1	0.123047
Bra021908	Bra021909	431	621	379	242	1.56612	0
Bra021911	Bra021912	14	14	9	5	1.8	0.061096
Bra017039	Bra017038	6	6	6	0	INF	0.007813
Bra004782	Bra004783	16	16	5	11	0.454545	0.033325
Bra038127	Bra038126	14	15	9	6	1.5	0.07637
Bra027167	Bra027168	24	26	4	22	0.181818	0.000111
Bra027180	Bra027181	67	84	39	45	0.866667	0.035111
Bra034729	Bra034730	30	43	23	20	1.15	0.054602
Bra039117	Bra039116	16	20	14	6	2.33333	0.018482
Bra018955	Bra018954	76	82	18	64	0.28125	0
Bra018636	Bra018635	7	8	0	8	0	0.001953
Bra018630	Bra018629	69	78	13	65	0.2	0
Bra026151	Bra026150	10	11	6	5	1.2	0.112793
Bra026004	Bra026003	14	16	10	6	1.66667	0.061096
Bra026001	Bra026000	9	10	4	6	0.666667	0.102539
Bra025748	Bra025749	29	30	7	23	0.304348	0.000948
Bra017949	Bra017950	25	26	6	20	0.3	0.001715
Bra018030	Bra018031	20	24	24	0	INF	0
Bra018111	Bra018112	54	58	5	53	0.0943396	0
Bra018144	Bra018145	296	387	332	55	6.03636	0
Bra018216	Bra018217	359	497	495	2	247.5	0
Bra019567	Bra019566	29	47	37	10	3.7	1.8e-05
Bra024253	Bra024254	9	10	5	5	1	0.123047
Bra024428	Bra024429	10	52	0	52	0	0
Bra009841	Bra009842	38	43	35	8	4.375	8e-06
Bra010166	Bra010167	66	82	34	48	0.708333	0.013411
Bra025220	Bra025219	11	12	4	8	0.5	0.060425
Bra025165	Bra025164	17	17	3	14	0.214286	0.002594
Bra015145	Bra015144	14	15	12	3	4	0.006943
Bra030183	Bra030182	473	694	457	237	1.92827	0
Bra003256	Bra003257	43	50	50	0	INF	0
Bra003374	Bra003375	20	21	8	13	0.615385	0.048516
Bra003397	Bra003398	19	19	17	2	8.5	0.000163
Bra004027	Bra004028	27	29	23	6	3.83333	0.000442
Bra015843	Bra015842	14	14	5	9	0.555556	0.061096
Bra014092	Bra014091	11	13	4	9	0.444444	0.04364
Bra013962	Bra013961	7	10	9	1	9	0.004883
Bra038433	Bra038432	30	46	22	24	0.916667	0.056064
Bra010725	Bra010726	12	15	3	12	0.25	0.006943
Bra016494	Bra016495	17	17	11	6	1.83333	0.047211
Bra016507	Bra016508	16	16	2	14	0.142857	0.000916
Bra030628	Bra030627	16	16	13	3	4.33333	0.004272
Bra027705	Bra027704	11	12	10	2	5	0.008057
Bra027685	Bra027684	15	15	15	0	INF	1.5e-05
Bra027041	Bra027042	12	20	2	18	0.111111	9.1e-05
Bra027928	Bra027929	29	31	30	1	30	0
Bra027533	Bra027532	7	7	2	5	0.4	0.082031
Bra017470	Bra017471	9	10	10	0	INF	0.000488
Bra007044	Bra007045	7	7	7	0	INF	0.003906
Bra007219	Bra007220	5	5	0	5	0	0.015625
Bra007494	Bra007495	48	52	45	7	6.42857	0
Bra007497	Bra007498	12	15	3	12	0.25	0.006943
Bra007519	Bra007520	21	21	20	1	20	5e-06
Bra007685	Bra007686	9	12	12	0	INF	0.000122
Bra031148	Bra031147	26	26	5	21	0.238095	0.00049
Bra026686	Bra026687	7	7	5	2	2.5	0.082031
Bra026876	Bra026877	37	90	14	76	0.184211	0
Bra031535	Bra031534	51	58	2	56	0.0357143	0
Bra037932	Bra037933	21	21	14	7	2	0.027723
Bra015368	Bra015367	11	14	1	13	0.0769231	0.000427
Bra033281	Bra033280	19	20	12	8	1.5	0.060067
Bra002999	Bra002998	160	187	159	28	5.67857	0
Bra002718	Bra002717	17	21	13	8	1.625	0.048516
Bra002687	Bra002686	7	8	2	6	0.333333	0.054688
Bra002671	Bra002670	15	15	3	12	0.25	0.006943
Bra002604	Bra002603	12	12	9	3	3	0.026855
Bra002436	Bra002435	11	12	12	0	INF	0.000122
Bra008642	Bra008643	18	18	2	16	0.125	0.000292
Bra008689	Bra008690	48	63	52	11	4.72727	0
Bra009108	Bra009109	11	11	0	11	0	0.000244
Bra009595	Bra009596	16	20	19	1	19	1e-05
