# Supplementary material for: Global analysis of cis-natural antisense transcripts and their heat-responsive nat-siRNAs in Brassica rapa
Source: BMC Plant Biol. 2013 Dec 10;13:208. doi: 10.1186/1471-2229-13-208 (PMC4029752; doi:10.1186/1471-2229-13-208)
Supplement: Additional file 6: Table S6 — Nat-siRNAs from Wut with normal and high temperature. [file 1471-2229-13-208-S6.xls]

## Sheet: Sheet1
Table S6 Nat-siRNAs in small RNA libraries prepared from two replicates of Wut treated with normal and high temperature.
cis-NATs		Unique Reads	Total Reads	NT1	HT1	HT1/NT1	P-value	NT2	HT2	HT2/NT2	P-value
Bra011750	Bra011749	26	29	13	6	0.461538	0.025875	5	5	1	0.112793
Bra011398	Bra011397	38	41	6	15	2.5	0.012938	13	7	0.538462	0.069741
Bra011345	Bra011344	50	52	18	8	0.444444	0.01164	16	10	0.625	0.021919
Bra011059	Bra011058	8	9	5	1	0.2	0.046875	1	2	2	0.25
Bra011057	Bra011056	51	68	19	11	0.578947	0.025438	18	20	1.11111	0.032221
Bra040161	Bra040162	16	16	8	1	0.125	0.008789	5	2	0.4	0.046875
Bra013578	Bra013579	63	67	32	10	0.3125	0.000167	22	3	0.136364	0.00751
Bra013740	Bra013741	21	23	4	8	2	0.060425	3	8	2.66667	0.040283
Bra038459	Bra038458	8	9	3	5	1.66667	0.109375	1	0	0	0.046875
Bra036911	Bra036910	29	35	10	12	1.2	0.077086	5	8	1.6	0.023605
Bra029930	Bra029931	31	32	13	4	0.307692	0.009079	11	4	0.363636	0.020828
Bra029981	Bra029982	31	84	15	22	1.46667	0.034067	18	29	1.61111	0.051559
Bra035416	Bra035415	17	18	3	6	2	0.082031	3	6	2	0.082031
Bra021172	Bra021171	55	63	17	18	1.05882	0.06603	15	13	0.866667	0.060371
Bra034148	Bra034147	36	40	9	15	1.66667	0.038967	8	8	1	0.029225
Bra028876	Bra028875	93	107	32	25	0.78125	0.03445	27	23	0.851852	0.053019
Bra023553	Bra023554	28	31	18	1	0.0555556	1.8e-05	10	2	0.2	0.002686
Bra020042	Bra020043	30	34	12	8	0.666667	0.060067	11	3	0.272727	0.072081
Bra020154	Bra020155	37	38	14	8	0.571429	0.03812	10	6	0.6	0.083462
Bra022598	Bra022597	10	11	8	1	0.125	0.008789	2	0	0	0.1875
Bra022535	Bra022534	42	50	24	8	0.333333	0.001224	14	4	0.285714	0.03812
Bra008392	Bra008393	12	13	2	2	1	0.1875	3	6	2	0.15625
Bra005709	Bra005710	12	15	3	2	0.666667	0.15625	2	8	4	0.1875
Bra005963	Bra005964	17	18	5	5	1	0.123047	1	7	7	0.046875
Bra006078	Bra006079	11	11	5	1	0.2	0.046875	3	2	0.666667	0.125
Bra006245	Bra006246	20	24	4	6	1.5	0.102539	5	9	1.8	0.112793
Bra000460	Bra000461	25	27	3	13	4.33333	0.004272	3	8	2.66667	0.004272
Bra001033	Bra001034	19	20	7	5	0.714286	0.09668	3	5	1.66667	0.109375
Bra001296	Bra001297	17	19	8	2	0.25	0.021973	6	3	0.5	0.054688
Bra012986	Bra012985	8	8	5	0	0	0.015625	3	0	0	0.0625
Bra012677	Bra012676	60	63	24	9	0.375	0.002245	20	10	0.5	0.009327
Bra012541	Bra012540	11	13	0	5	INF	0.015625	3	5	1.66667	0.109375
Bra019407	Bra019406	24	27	12	6	0.5	0.035408	6	3	0.5	0.112793
Bra017889	Bra017890	120	301	78	86	1.10256	0.025619	66	71	1.07576	0.008709
Bra040444	Bra040445	17	20	1	11	11	0.001465	1	7	7	0.001465
Bra014756	Bra014757	11	12	5	0	0	0.015625	4	3	0.75	0.03125
Bra014834	Bra014835	9	9	2	1	0.5	0.1875	1	5	5	0.25
Bra033437	Bra033438	18	19	5	1	0.2	0.046875	12	1	0.0833333	0.000793
Bra030277	Bra030276	16	17	0	9	INF	0.000977	2	6	3	0.013428
Bra021743	Bra021744	9	10	1	5	5	0.046875	2	2	1	0.082031
Bra021908	Bra021909	431	621	167	192	1.1497	0.008826	99	163	1.64646	0
Bra021911	Bra021912	14	14	1	4	4	0.078125	2	7	3.5	0.117188
Bra017039	Bra017038	6	6	5	1	0.2	0.046875	0	0	INF	0.25
Bra004782	Bra004783	16	16	2	7	3.5	0.035156	3	4	1.33333	0.058594
Bra038127	Bra038126	14	15	3	6	2	0.082031	2	4	2	0.054688
Bra027167	Bra027168	24	26	13	1	0.0769231	0.000427	10	2	0.2	0.002686
Bra027180	Bra027181	67	84	7	41	5.85714	0	2	34	17	0
Bra034729	Bra034730	30	43	9	7	0.777778	0.08728	8	19	2.375	0.09819
Bra039117	Bra039116	16	20	8	6	0.75	0.091644	1	5	5	0.027344
Bra018955	Bra018954	76	82	27	22	0.814815	0.044142	18	15	0.833333	0.051559
Bra018636	Bra018635	7	8	2	1	0.5	0.1875	5	0	0	0.046875
Bra018630	Bra018629	69	78	23	24	1.04348	0.057283	16	15	0.9375	0.028582
Bra026151	Bra026150	10	11	2	2	1	0.1875	5	2	0.4	0.082031
Bra026004	Bra026003	14	16	3	2	0.666667	0.15625	8	3	0.375	0.021973
Bra026001	Bra026000	9	10	5	2	0.4	0.082031	2	1	0.5	0.1875
Bra025748	Bra025749	29	30	5	8	1.6	0.078552	3	14	4.66667	0.040283
Bra017949	Bra017950	25	26	6	7	1.16667	0.104736	6	7	1.16667	0.104736
Bra018030	Bra018031	20	24	7	5	0.714286	0.09668	8	4	0.5	0.078552
Bra018111	Bra018112	54	58	28	1	0.0357143	0	23	6	0.26087	1e-06
Bra018144	Bra018145	296	387	88	113	1.28409	0.005959	72	114	1.58333	0.000308
Bra018216	Bra018217	359	497	0	263	INF	0	0	234	INF	0
Bra019567	Bra019566	29	47	11	18	1.63636	0.032221	8	10	1.25	0.01164
Bra024253	Bra024254	9	10	1	5	5	0.046875	3	1	0.333333	0.109375
Bra024428	Bra024429	10	52	24	1	0.0416667	0	23	4	0.173913	1e-06
Bra009841	Bra009842	38	43	21	8	0.380952	0.003997	10	4	0.4	0.083462
Bra010166	Bra010167	66	82	35	17	0.485714	0.002436	23	7	0.304348	0.040351
Bra025220	Bra025219	11	12	1	8	8	0.008789	3	0	0	0.040283
Bra025165	Bra025164	17	17	6	2	0.333333	0.054688	4	5	1.25	0.117188
Bra015145	Bra015144	14	15	8	5	0.625	0.078552	1	1	1	0.046875
Bra030183	Bra030182	473	694	125	272	2.176	0	99	198	2	0
Bra003256	Bra003257	43	50	17	8	0.470588	0.016117	19	6	0.315789	0.00827
Bra003374	Bra003375	20	21	4	7	1.75	0.080566	3	7	2.33333	0.058594
Bra003397	Bra003398	19	19	9	2	0.222222	0.013428	5	3	0.6	0.082031
Bra004027	Bra004028	27	29	9	6	0.666667	0.07637	8	6	0.75	0.091644
Bra015843	Bra015842	14	14	2	5	2.5	0.082031	0	7	INF	0.015625
Bra014092	Bra014091	11	13	3	3	1	0.15625	5	2	0.4	0.109375
Bra013962	Bra013961	7	10	1	5	5	0.046875	2	2	1	0.082031
Bra038433	Bra038432	30	46	25	5	0.2	6.6e-05	12	4	0.333333	0.023605
Bra010725	Bra010726	12	15	8	2	0.25	0.021973	4	1	0.25	0.117188
Bra016494	Bra016495	17	17	5	1	0.2	0.046875	5	6	1.2	0.046875
Bra016507	Bra016508	16	16	6	1	0.166667	0.027344	6	3	0.5	0.027344
Bra030628	Bra030627	16	16	5	5	1	0.123047	3	3	1	0.109375
Bra027705	Bra027704	11	12	3	6	2	0.082031	1	2	2	0.027344
Bra027685	Bra027684	15	15	9	3	0.333333	0.026855	2	1	0.5	0.15625
Bra027041	Bra027042	12	20	3	8	2.66667	0.040283	6	3	0.5	0.091644
Bra027928	Bra027929	29	31	15	3	0.2	0.001556	10	3	0.3	0.017456
Bra027533	Bra027532	7	7	1	5	5	0.046875	0	1	INF	0.015625
Bra017470	Bra017471	9	10	5	1	0.2	0.046875	4	0	0	0.078125
Bra007044	Bra007045	7	7	5	1	0.2	0.046875	1	0	0	0.25
Bra007219	Bra007220	5	5	0	0	INF	None	5	0	0	0.015625
Bra007494	Bra007495	48	52	9	19	2.11111	0.012865	5	19	3.8	0.001267
Bra007497	Bra007498	12	15	4	2	0.5	0.117188	5	4	0.8	0.082031
Bra007519	Bra007520	21	21	11	3	0.272727	0.011108	6	1	0.166667	0.082031
Bra007685	Bra007686	9	12	1	3	3	0.125	3	5	1.66667	0.15625
Bra031148	Bra031147	26	26	8	5	0.625	0.078552	6	7	1.16667	0.112793
Bra026686	Bra026687	7	7	0	1	INF	0.25	0	6	INF	0.25
Bra026876	Bra026877	37	90	17	27	1.58824	0.019507	17	29	1.70588	0.019507
Bra031535	Bra031534	51	58	21	11	0.52381	0.01502	11	15	1.36364	0.084094
Bra037932	Bra037933	21	21	7	7	1	0.104736	6	1	0.166667	0.104736
Bra015368	Bra015367	11	14	5	0	0	0.015625	8	1	0.125	0.001953
Bra033281	Bra033280	19	20	5	5	1	0.123047	2	8	4	0.082031
Bra002999	Bra002998	160	187	20	81	4.05	0	12	74	6.16667	0
Bra002718	Bra002717	17	21	7	4	0.571429	0.080566	9	1	0.111111	0.04364
Bra002687	Bra002686	7	8	5	1	0.2	0.046875	1	1	1	0.25
Bra002671	Bra002670	15	15	3	7	2.33333	0.058594	1	4	4	0.015625
Bra002604	Bra002603	12	12	5	4	0.8	0.123047	1	2	2	0.078125
Bra002436	Bra002435	11	12	5	0	0	0.015625	6	1	0.166667	0.007813
Bra008642	Bra008643	18	18	5	2	0.4	0.082031	10	1	0.1	0.008057
Bra008689	Bra008690	48	63	28	11	0.392857	0.001524	10	14	1.4	0.084094
Bra009108	Bra009109	11	11	2	1	0.5	0.1875	5	3	0.6	0.046875
Bra009595	Bra009596	16	20	8	5	0.625	0.078552	2	5	2.5	0.082031
