# Supplementary material for: Global analysis of cis-natural antisense transcripts and their heat-responsive nat-siRNAs in Brassica rapa
Source: BMC Plant Biol. 2013 Dec 10;13:208. doi: 10.1186/1471-2229-13-208 (PMC4029752; doi:10.1186/1471-2229-13-208)
Supplement: Additional file 7: Table S7 — Primers used for real-time PCR of cis-NATs. [file 1471-2229-13-208-S7.xls]

## Sheet: Sheet1
Table S7 Primers to detect the expression of cis-NAT pairs.
Bra018216-8S	TAATCCCAAGCTTTTTCGGTG
Bra018216-337A	TGAACTTCCCACTTGACCTCT
BRA018217-2040S	TCTCCTACATGCATATCGCAA
BRA018217-2406A	TTGTTGTGGCTGTGAGTCTCC
BRA040444-1S	ATGAGACGACCGAACCCAAT
BRA040444-396A	TGTCTCCGTAAAAGAACCACC
BRA040445-16S	TATGATCTGGAGTCGGCTCA
BRA040445-394A	CAACAGCCGTCAAAATCACA
BRA013578-14S	CATTCCAGCTTTCTAATCCGC
BRA013578-366A	GGCAACGATGAAAGAACCAA
BRA013579-9S	AGCGATCAACGTTTCCTCAT
BRA013579-387A	TTCTGCTCCACTAAATGCGA
